# Supplementary material for: Senescent-like macrophages mediate angiogenesis for endplate sclerosis via IL-10 secretion in male mice
Source: Nat Commun. 2024 Apr 5;15:2939. doi: 10.1038/s41467-024-47317-1 (PMC10997778; doi:10.1038/s41467-024-47317-1)
Supplement: Supplementary file 4 — Source Data [file 41467_2024_47317_MOESM4_ESM.xlsx]

## Sheet: Figure. 1
Figure. 1c	Sham	LSI-4W	LSI-8W				Figure. 1o	Sham	LSI-4W	LSI-8W
	0.002	5.453	12.034					1	31	41
	0.098	5.063	13.034					1	29	42
	0.089	5.21	11.902					0	35	45
	0.051	4.879	12.459					0	28	38
	0.105	4.901	13.049					0	30	39
	0.045	5.226	13.432					1	32	40
Figure. 1d	3M	20M					Figure. 1p	Sham	LSI-4W	LSI-8W
	0.023	6.054						0	20	28
	0.009	4.879						1	18	32
	0.106	5.902						0	15	34
	0.118	5.728						0	16	26
	0.096	6.459						0	14	29
	0.058	4.402						1	19	33
Figure. 1g	Sham	LSI-4W	LSI-8W				Figure. 1q	3M	20M
	1.021	12.343	25.321					0	20
	0.983	15.321	26.319					1	19
	2.103	18.329	23.429					0	21
	2.034	20.19	24.321					0	16
	1.987	16.378	22.412					0	19
	2.248	15.321	25.518					1	20
Figure. 1h	3M	20M					Figure. 1r	3M	20M
	2.101	18.314						0	12
	1.871	29.422						1	15
	2.451	32.131						0	16
	2.291	28.412						0	14
	1.991	26.314						0	16
	2.671	30.131						1	11
Figure. 1k	Sham	LSI-4W	LSI-8W
	1	8	14
	2	8	13
	2	10	15
	1	11	14
	0	9	13
	1	9	13
Figure. 1l	3M	20M
	1	18
	1	17
	2	15
	2	18
	1	16
	1	15

## Sheet: Figure. 2
Figure. 2b	Sham	LSI-4W	LSI-8W		Figure. 2i	3M	20M
	1	41	60			1	38
	0	32	71			2	49
	1	38	68			0	42
	2	40	72			1	37
	0	45	59			2	40
	1	35	55			0	42
Figure. 2c	Sham	LSI-4W	LSI-8W		Figure. 2j	3M	20M
	1	33	63			1	38
	0	41	75			1	49
	1	37	66			1	42
	0	35	59			0	50
	1	38	60			2	46
	2	43	62			0	37
Figure. 2e	Sham	LSI-4W	LSI-8W		Figure. 2l	3M	20M
	1.038	0.184	0.156			1.034	0.095
	0.976	0.232	0.201			0.986	0.076
	0.982	0.201	0.167			0.954	0.101
	1.132	0.191	0.192			1.112	0.065
	0.946	0.115	0.121			1.201	0.058
	1.011	0.159	0.101			0.992	0.115
Figure. 2f	RQ (2-ΔΔCt) of Cdkn2a (p16)				Figure. 2m	RQ (2-ΔΔCt) of Cdkn2a (p16)
	Sham	LSI-4W	LSI-8W			3M	20M
	1.08	4.25	9.32			1.07	3.94
	0.92	3.91	8.51			0.91	4.54
	1.11	4.85	7.95			1.1	6.01
	0.96	5.67	8.23			0.95	4.32
	1.05	6.14	6.94			1.04	3.84
	0.94	4.93	8.67			0.93	5.34
	RQ (2-ΔΔCt) of Trp53 (p53)					RQ (2-ΔΔCt) of Trp53 (p53)
	Sham	LSI-4W	LSI-8W			3M	20M
	1.04	3.83	6.54			1.03	2.98
	0.95	4.18	5.94			0.94	3.56
	1.1	3.92	6.04			1.08	4.32
	0.92	4.64	7.44			0.94	4.9
	1.08	4.93	6.05			1.09	5.23
	0.96	3.64	8.65			0.93	4.53
	RQ (2-ΔΔCt) of Cdkn1a (p21)					RQ (2-ΔΔCt) of Cdkn1a (p21)
	Sham	LSI-4W	LSI-8W			3M	20M
	0.96	2.96	5.97			0.93	2.54
	0.93	3.91	6.04			0.94	3.71
	1.06	4.06	7.13			1.01	4.65
	1.04	3.68	6.45			1.05	3.87
	1.1	5.03	6.64			1.09	4.32
	0.95	4.43	7.03			0.98	3.54
Figure. 2g	RQ (2-ΔΔCt) of II1b (IL-1β)				Figure. 2n	RQ (2-ΔΔCt) of II1b (IL-1β)
	Sham	LSI-4W	LSI-8W			3M	20M
	1.2	3.82	6.04			1.1	3.42
	0.91	5.12	6.35			0.96	5.05
	1.05	4.25	8.32			1.04	3.25
	1.06	5.42	7.53			1.04	5.01
	0.98	4.02	6.93			0.93	4.35
	1.03	4.93	7.94			0.93	4.64
	RQ (2-ΔΔCt) of II6 (IL-6)					RQ (2-ΔΔCt) of II6 (IL-6)
	Sham	LSI-4W	LSI-8W			3M	20M
	1.11	1.56	2.05			1.06	1.98
	0.95	1.76	1.99			0.94	1.36
	1.03	1.43	2.23			1.04	1.73
	1.05	1.52	2.21			1.03	1.42
	0.93	1.6	1.96			0.93	1.55
	1.02	1.49	1.94			1.02	1.79

## Sheet: Figure. 3
Figure. 3c	Sham						LSI-8W
DMSO	0	1	2	2	1	0	62	48	55	71	66	45
D+Q	0	1	1	2	1	0	8	12	22	9	4	6
Figure. 3e	Sham						LSI-8W
DMSO	0	3	1	4	1	2	44	52	56	64	61	47
D+Q	2	1	3	2	3	1	15	18	14	8	5	6
Figure. 3g	Sham						LSI-8W
DMSO	0.025	0.018	0.043	0.051	0.078	0.068	12.039	13.248	11.983	13.452	12.937	12.542
D+Q	0.059	0.023	0.009	0.098	0.065	0.051	1.342	2.436	2.352	0.13	0.943	2.019
Figure. 3i	Sham						LSI-8W
DMSO	3.01	1.93	2.02	1.89	1.77	2.45	23.54	22.61	26.75	20.5	24.67	26.31
D+Q	2.98	1.57	2.03	1.88	2.45	1.06	6.43	5.67	6.74	4.35	3.25	2.68
Figure. 3k	Sham						LSI-8W
DMSO	1	0	2	1	0	1	15	13	14	12	15	14
D+Q	1	1	0	2	0	1	4	6	2	5	1	1
Figure. 3m	Sham						LSI-8W
DMSO	1	0	0	1	1	1	39	45	37	42	36	47
D+Q	1	0	0	2	2	1	0	1	2	3	4	1

## Sheet: Figure. 4
Figure. 4c	3M						20M
DMSO	0	0	3	3	1	2	51	38	42	48	36	55
D+Q	0	4	2	2	1	0	12	10	9	20	19	25
Figure. 4e	3M						20M
DMSO	0.031	0.023	0.041	0.065	0.072	0.034	5.984	7.043	6.542	5.693	6.983	5.0432
D+Q	0.053	0.031	0.014	0.087	0.074	0.077	2.314	3.004	2.932	2.573	1.9432	3.421
Figure. 4g	3M						20M
DMSO	2.88	1.7	2.19	1.92	1.8	2.36	30.32	29.45	26.54	28.26	27.31	26.58
D+Q	1.92	2.05	2.34	1.9	2.32	1.32	10.32	9.45	8.98	11.35	9.43	8.43
Figure. 4i	3M						20M
DMSO	1	2	0	0	1	1	18	17	18	16	17	16
D+Q	1	0	1	2	0	1	10	8	7	11	6	8
Figure. 4k	3M						20M
DMSO	1	1	0	1	2	1	30	28	25	26	24	26
D+Q	1	0	1	1	2	1	10	9	11	8	15	4

## Sheet: Figure. 5
Figure. 5c	Sham	LSI-4W
	0	18
	0	12
	1	14
	0	19
	0	17
	2	20
Figure. 5d	3M	20M
	0	24
	0	19
	2	25
	1	22
	1	20
	0	16
Figure. 5f	Sham	LSI		Sham	LSI
	0.085	0.21		36.4	50
	0.086	0.21		33.3	44.68
	0.11	0.13		33.3	52
Figure. 5h	Sham	LSI-4W	20M
	1	15	23
	0	16	25
	1	17	19
	0	20	18
	0	16	22
	0	17	24
Figure. 5j	Sham	LSI-4W	20M
	0	16	21
	0	14	22
	0	18	19
	0	19	20
	0	17	18
	1	15	24

## Sheet: Figure. 6
Figure. 6c	Sham						LSI-8W
Cdkn2af/f	0.031	0.024	0.041	0.06	0.049	0.079	13.248	12.954	12.032	14.091	13.438	13.032
Cdkn2aΔLyz2	0.068	0.042	0.018	0.085	0.067	0.049	5.463	6.0435	4.054	3.942	2.436	4.531
Figure. 6e	Sham						LSI-8W
Cdkn2af/f	2.87	1.32	2.99	1.79	2.03	2.32	19.88	23.43	24.98	21.43	24.53	25.43
Cdkn2aΔLyz2	1.78	1.68	2.19	2.64	2.86	1.98	7.81	5.98	10.43	13.48	11.67	9.88
Figure. 6g	Sham						LSI-8W
Cdkn2af/f	1	1	0	1	0	1	14	15	15	13	15	12
Cdkn2aΔLyz2	1	1	0	2	0	1	9	8	8	7	6	4
Figure. 6i	Sham						LSI-8W
Cdkn2af/f	2	0	1	0	0	1	44	46	35	41	38	47
Cdkn2aΔLyz2	1	0	0	1	2	0	9	7	8	7	8	3
Figure. 6k	Sham						LSI-8W
Cdkn2af/f	0.45	0.6	0.14	0.9	0.34	0.19	12.3	10.56	14.92	11.43	13.76	15.01
Cdkn2aΔLyz2	0.56	0.84	1.02	0.43	0.52	0.33	4.54	5.32	3.98	6.1	5.92	4.55

## Sheet: Figure. 7
Figure. 7c	Sham						LSI-8W
iDTRΔLyz2	0.045	0.017	0.032	0.18	0.067	0.071	14.452	15.542	14.431	13.622	12.942	13.064
iDTRΔLyz2+DT	0.025	0.019	0.027	0.032	0.086	0.031	4.657	5.721	4.751	2.853	3.572	6.741
Figure. 7e	Sham						LSI-8W
iDTRΔLyz2	3.43	2.81	1.94	1.43	2.53	3.03	20.31	21.43	25.43	22.42	23.63	22.61
iDTRΔLyz2+DT	1.43	2.43	3.01	1.98	2.68	3.11	10.41	11.43	11.65	9.43	13.54	8.64
Figure. 7g	Sham						LSI-8W
	1	0	0	1	0	2	15	13	13	14	15	11
	1	1	1	1	0	1	6	7	8	5	8	7
Figure. 7i	Sham						LSI-8W
iDTRΔLyz2	2	1	0	0	0	3	38	43	39	40	29	50
iDTRΔLyz2+DT	1	0	2	0	2	0	8	9	8	10	8	4

## Sheet: Figure. 8
Figure. 8c	3M						20M
vehicle	0.095	0.053	0.065	0.095	0.043	0.063	6.854	6.547	7.854	5.964	7.73	5.874
CL	0.026	0.034	0.034	0.042	0.013	0.076	3.074	2.84	3.523	1.864	2.462	3.643
Figure. 8e	3M						20M
vehicle	1.32	2.03	1.85	1.75	1.98	1.42	32.43	26.63	29.65	26.85	30.41	26.82
CL	2.32	1.54	2.43	1.48	2.54	1.58	16.62	12.83	10.92	11.53	12.53	9.84
Figure. 8g	3M						24M
vehicle	0	1	0	0	1	1	18	16	17	17	17	15
CL	1	0	0	1	0	1	10	11	9	8	10	8
Figure. 8i	3M						20M
vehicle	1	0	0	1	1	1	25	28	26	23	25	26
CL	1	0	1	0	2	0	11	12	11	7	14	8

## Sheet: Figure. 9
Figure. 9a	Il10 (IL-10)	Tnf (TNF)	Il1b (IL-1β)	Nfκb2 (NFκB2)	Ccl2 (CCL2)	Ccr2 (CCR2)	Lrp2 (LRP2)	Ikbkb (IKK2)	Il18 (IL-18)	Csf3 (G-CSF)	Nfatc3 (NFAT4)	Bcl2l1 (BCL2L)	Cd38 (CD38)	Ace (CD143)	Icam1 (CD54)	Fn1 (FN-1)
	4.461	1.3	3.568	3.27	2.233	1.32685	1.0403	0.557411	0.399	0.684	0.565	0.718968	0.531448	0.379981	0.698339	0.504321
	4.218	1.432	2.891	2.897	1.897	1.04546	1.2121	0.660272	0.405283	0.690637	0.680657	0.843195	0.557608	0.845414	0.939899	0.453423
	6.821	1.201	2.1001	3.981	1.568	1.54345	1.426	0.568	0.372759	0.49797	0.339819	0.74325	0.65434	0.675543	0.786009	0.345421
Figure. 9b	3M	20M
	94.2	230.5
	76.6	198.4
	99.5	134.6
	45.2	107.2
	114.6	133.5
Figure. 9f	RQ (2-ΔΔCt) of II10 (IL-10)
	Naive Mφ	Senescent Mφ
	1.08	8.2
	0.95	12.4
	1.02	13.6
	1.12	7.56
	0.89	11.62
	RQ (2-ΔΔCt) of II1b (IL-1β)
	Naive Mφ	Senescent Mφ
	0.92	2.7
	0.97	3.9
	1.06	3
	1.1	4.5
	0.86	4.7
	RQ (2-ΔΔCt) of Tnfα (TNF-α)
	Naive Mφ	Senescent Mφ
	1.03	1.32
	0.97	1.31
	1.1	1.46
	0.88	1.91
	1.08	1.88
	RQ (2-ΔΔCt) of Ccl2 (CCL2)
	Naive Mφ	Senescent Mφ
	0.95	2.13
	0.99	2.42
	1.05	1.98
	0.89	2.33
	1.07	2.94
	RQ (2-ΔΔCt) of II18 (IL-18)
	Naive Mφ	Senescent Mφ
	1.05	0.67
	0.94	0.72
	1.03	0.69
	1.09	0.77
	0.9	0.61
	1.12	0.68
Figure. 9g	Naive Mφ	Senescent Mφ+IgG1	Senescent Mφ+2A5
	350.1	815.4	432.3
	273.5	799.2	365.3
	198.4	904.1	405.7
	314.5	698.3	334.2
Figure. 9i	Naive Mφ	Senescent Mφ+IgG1	Senescent Mφ+2A5
	5	12	7
	4	13	8
	6	10	6
	4	15	5
	5	14	8
Figure. 9j	Sham	LSI-4W+IgG1	LSI-4W+2A5
	88.6	180.3	118.5
	65.3	177.5	124.3
	105.3	157.4	77.5
	53.5	143.5	80.2
	108.2	195.3	69.9
Figure. 9l	Sham						LSI-4W
IgG1	0.024	0.059	0.056	0.061	0.019	0.105	6.05	5.99	4.68	5.63	5.79	5.23
2A5	0.078	0.067	0.009	0.118	0.053	0.046	1.98	1.78	2.05	1.76	1.5	2.11
Figure. 9n	Sham						LSI-4W
IgG1	1.9	2.01	1.34	1.78	2.03	2.16	15.43	17.52	18.23	16.43	14.32	12.43
2A5	1.87	1.79	2.19	2.57	3.54	1.59	8.76	9.02	7.64	8.35	9.21	5.42
Figure. 9p	Sham						LSI-4W
IgG1	1	1	0	1	0	1	10	9	11	10	11	9
2A5	1	1	0	1	0	1	5	6	4	5	4	6
Figure. 9r	Sham						LSI-4W
IgG1	2	1	1	0	0	2	31	26	28	33	29	32
2A5	1	0	1	0	2	0	8	6	7	12	9	15
Figure. 9t	Sham						LSI-8W
IgG1	0.33	0.46	0.32	0.64	0.12	0.18	15.31	12.32	13.78	11.96	14.04	13.67
2A5	0.58	0.66	0.42	0.14	0.36	0.24	4.76	3.95	5.47	3.87	8.64	7.54

## Sheet: Figure. 10
Figure. 10a	RQ (2-ΔΔCt) of Vegfa (VEGFA)			Figure. 10b
	Veh	IL-10
	1.02	1.44
	0.89	1.52
	1.07	1.38
	0.98	1.54
	0.94	1.6
	RQ (2-ΔΔCt) of Mmp2 (MMP2)
	Veh	IL-10
	1.04	1.81
	0.91	1.77
	0.95	1.65
	1.09	1.9
	0.99	1.78
	RQ (2-ΔΔCt) of Pdgfb (PDGFB)
	Veh	IL-10
	1.02	1.66
	0.99	1.63
	1.03	1.7
	0.97	1.61
	0.96	1.69
	RQ (2-ΔΔCt) of Mmp9 (MMP9)
	Veh	IL-10		Figure. 10c	Relative Protein Level of pSTAT3 (%)				Figure. 10e	Vehicle	IL-10	IL-10+Stattic
	1.08	0.31			Vehicle	IL-10	IL-10+Stattic			7	18	8
	0.89	0.33			9.86	83.45	45.43			4	16	11
	0.92	0.22			10.23	79.41	35.32			3	15	9
	0.99	0.41			12.35	86.42	38.62			8	13	6
	1.02	0.39								5	21	7
	RQ (2-ΔΔCt) of Fgf2 (FGF2)				Relative Protein Level of VEGFA (%)
	Veh	IL-10			Vehicle	IL-10	IL-10+Stattic		Figure. 10g	Mock (IgG)			pSTAT3
	0.93	0.77			7.57	35.54	15.43		VEH	0.46	0.42	0.53	0.97	0.98	0.74
	1.05	0.82			8.95	42.43	18.7		IL-10	0.45	0.44	0.24	1.67	1.71	1.61
	0.97	0.79			6.54	39.43	18.65		VEH	0.79	0.69	0.66	0.97	1.04	0.88
	1.02	0.8							IL-10	0.68	0.61	0.35	2.73	2.8	2.33
	0.99	0.74			Relative Protein Level of MMP2 (%)
	RQ (2-ΔΔCt) of Cdh5 (VEC)				Vehicle	IL-10	IL-10+Stattic			Mock (IgG)			pSTAT3
	Veh	IL-10			5.65	30.43	21.21		VEH	0.21	0.55	0.25	1.56	1.79	1.8
	1.01	1.08			3.45	26.43	19.32		IL-10	0.21	0.2	0.11	3.88	3.29	3.05
	0.97	1.11			3.98	33.75	20.43
	0.99	1.05								Mock (IgG)			pSTAT3
	1.03	1.07			Relative Protein Level of PDGFB (%)				VEH	0.5	0.55	0.69	1.32	1.59	1.47
	1.02	1.04			Vehicle	IL-10	IL-10+Stattic		IL-10	0.55	0.77	0.61	1.52	1.48	2.17
	RQ (2-ΔΔCt) of Hif1a (HIF-1α)				20.15	67.65	50.43		VEH	0.49	0.67	0.58	1.03	1.29	1.44
	Veh	IL-10			23.54	70.23	45.72		IL-10	0.78	0.58	0.67	1.02	0.97	1.33
	0.98	0.71			17.92	77.54	52.64		VEH	0.4	0.13	0.13	1.11	1.09	0.78
	1.05	0.66							IL-10	0.24	0.1	0.09	1.82	2.16	2.38
	0.94	0.75
	1.01	0.62
	1.02	0.69

[truncated: 18 more sheets: Supplementary Figure 1, Supplementary Figure 2, Supplementary Figure 3, Supplementary Figure 4, Supplementary Figure 6, Supplementary Figure 7, Supplementary Figure 8, Supplementary Figure 9, Supplementary Figure 10, Supplementary Figure 11, Supplementary Figure 12, Supplementary Figure 13, Supplementary Figure 14, Supplementary Figure 15, Supplementary Figure 16, Supplementary Figure 17, Supplementary Figure 18, Supplementary Figure 19]
